# Supplementary material for: Metabolic Reprogramming in Response to Alterations of Mitochondrial DNA and Mitochondrial Dysfunction in Gastric Adenocarcinoma
Source: Int J Mol Sci. 2022 Feb 6;23(3):1857. doi: 10.3390/ijms23031857 (PMC8836428; doi:10.3390/ijms23031857)
Supplement: Supplementary file 1 [file ijms-23-01857-s001.zip]

Archive with 1 entries (1 files):
- ijms-1471982-supplementary.pdf
